# Supplementary material for: Zika virus antagonizes interferon response in patients and disrupts RIG-I–MAVS interaction through its CARD-TM domains
Source: Cell Biosci. 2019 Jun 7;9:46. doi: 10.1186/s13578-019-0308-9 (PMC6555941; doi:10.1186/s13578-019-0308-9)
Supplement: Supplementary file 1 — Additional file 1: Table S1. The clinical characteristics of three individuals with ZIKV infection and the backgrounds of three healthy donors. [file 13578_2019_308_MOESM1_ESM.xlsx]

## Sheet: emi.2016.100
	Infected individuals			Healthy Donors
Characteristic	ZIKV patient-A	ZIKV patient-B	ZIKV patient-C	Healthy Donor-1	Healthy Donor-2	Healthy Donor-3
Ages (years)	40	8	6	28	26	30
Ethnic origin	Chinese	Chinese	Chinese	Chinese	Chinese	Chinese
History of living in infected area	+	+	+	−	−	−
History of mosquito bites	+	+	+	+	+	+
Days of hospitalization	14	14	14	NA	NA	NA
Clinical features
Fever	−	+	+	−	−	−
Nausea	−	−	−	−	−	−
Vomiting	−	−	−	−	−	−
Diarrhea	−	−	−	−	−	−
Rash	+	+	+	−	−	−
Pharyngeal congestion	+	+	+	−	−	−
Conjunctival congestion	+			−	−	−
Aches	−	−	−	−	−	−
Neurologic disorders	−	−	−	−	−	−
Laboratory tests
Blood routine analysis	Normal (1/3)	Normal (26/2, 27/2)	Normal (26/2, 28/2,1/3)	NA	NA	NA
Biochemical test,a	Normal (1/3)	Normal (26/2, 27/2)	Normal (26/2, 28/2,1/3)	NA	NA	NA
Routine urinalysis	NA	NA	Normal (26/2)	NA	NA	NA
Laboratory ZIKV qRT-PCR (blood)	+	+	+	−	−	−
Laboratory ZIKV qRT-PCR (urine)	+	+	+	−	−	−
Laboratory ZIKV qRT-PCR (saliva)	+	+	+	−	−	−
Laboratory DENV qRT-PCR (blood)	−	−	−	−	−	−
Abbreviations: +, present; − , absent; not available, NA; Zika virus, ZIKV; Dengue virus, DENV; real-time reverse transcription-polymerase chain reaction, RT-PCR.
a：Some patients received multiple test, and date is indicated in brackets
