# Supplementary material for: Zika virus antagonizes interferon response in patients and disrupts RIG-I–MAVS interaction through its CARD-TM domains
Source: Cell Biosci. 2019 Jun 7;9:46. doi: 10.1186/s13578-019-0308-9 (PMC6555941; doi:10.1186/s13578-019-0308-9)
Supplement: Supplementary file 2 — Additional file 2: Table S2. Functional categories of the 69 pre-defined antiviral ISGs in vivo. [file 13578_2019_308_MOESM2_ESM.xlsx]

## Sheet: Supplemental Table S2
	Additional Table S2. Functional categories of the 69 pre-defined antiviral ISGs in vivo
Gene Symbol	Gene Name	ZIKV patient-A	ZIKV patient-B	ZIKV patient-C	Healthy donor-1	Healthy donor-2	Healthy donor-3	mean.ZIKV patient	mean.Healthy donor	log2Fold Change	p.value
ENSG00000165949	IFI27	0.59267	1.19399	2.34615	7.14202	9.48938	5.10515	7.24552	1.3776	58.4007	0.0127255
ENSG00000165030	NFIL3	4.67705	4.31046	4.52305	3.76743	3.97879	4.10864	3.95162	4.50352	-1.46601	0.0192334
ENSG00000140443	IGF1R	3.45436	2.86917	2.87185	1.4483	0.299208	1.97413	1.24055	3.06513	-3.54204	0.026459
ENSG00000117595	IRF6	0.382891	0.248615	0.137806	0.0552143	0	0.107895	0.0543698	0.256438	-1.15035	0.0593819
ENSG00000148444	COMMD3	0.625525	0.595402	0.791744	0.417153	0.19333	0.520742	0.377075	0.67089	-1.22588	0.0619247
ENSG00000155111	CDK19	3.30393	2.82231	3.09108	2.30644	0.592551	2.23499	1.71133	3.07244	-2.56883	0.0777011
ENSG00000125538	IL1B	4.92471	4.27636	4.64189	3.62168	2.14467	3.98626	3.25087	4.61432	-2.57299	0.0831786
ENSG00000168610	STAT3	5.49979	5.21364	5.5826	4.43255	2.28879	4.63886	3.78673	5.43201	-3.12808	0.0962437
ENSG00000221869	CEBPD	7.51553	6.60739	7.16558	5.95529	3.86788	6.35275	5.39197	7.09617	-3.25847	0.10463
ENSG00000118260	CREB1	3.79888	3.37129	3.64215	2.92155	0.865468	2.86577	2.2176	3.6041	-2.61445	0.113994
ENSG00000196371	FUT4	1.284	1.1398	0.858429	0.967721	0.417302	0.6986	0.694541	1.09408	-1.31908	0.119293
ENSG00000196730	DAPK1	2.69865	2.74955	2.46977	2.00037	0.468353	2.22076	1.56316	2.63932	-2.10842	0.125899
ENSG00000198848	CES1	1.51199	2.42053	1.20362	1.94846	2.67218	2.7998	2.47348	1.71205	1.69517	0.166849
ENSG00000067182	TNFRSF1A	6.85481	6.32488	6.59174	5.51015	2.12718	6.05625	4.56453	6.59047	-4.07259	0.177169
ENSG00000138760	SCARB2	2.9279	2.72454	2.82358	2.59274	1.02464	2.4511	2.02283	2.82534	-1.74414	0.18667
ENSG00000163840	DTX3L	4.84583	4.11956	4.29601	3.98331	1.79743	3.91509	3.23194	4.42047	-2.27919	0.188266
ENSG00000136869	TLR4	5.91083	5.46579	5.56118	4.81395	1.0889	5.14289	3.68191	5.64593	-3.90148	0.207338
ENSG00000010610	CD4	5.46528	5.48255	5.23317	5.43238	4.30981	4.93727	4.89316	5.39367	-1.41471	0.209036
ENSG00000196664	TLR7	1.98144	1.88415	1.72832	1.79649	0.0119269	1.39411	1.06751	1.86464	-1.73764	0.217689
ENSG00000172936	MyD88	6.16189	5.94747	6.08893	5.68414	3.7891	5.83411	5.10245	6.0661	-1.95023	0.21868
ENSG00000143546	S100A8	11.402	10.4804	10.9318	10.6286	9.56062	10.6711	10.2868	10.9381	-1.57057	0.221612
ENSG00000166888	STAT6	6.20166	6.21323	6.17392	5.74802	3.55728	6.00867	5.10465	6.19627	-2.13113	0.232956
ENSG00000141574	SECTM1	7.16658	6.3747	6.64467	6.58147	5.33736	6.4055	6.10811	6.72865	-1.53745	0.242504
ENSG00000168310	IRF2	5.97237	5.42267	5.93257	5.33263	1.41429	5.25995	4.00229	5.77587	-3.41901	0.246074
ENSG00000232810	TNF	3.65133	2.66948	2.75823	2.4734	2.73342	2.58737	2.59807	3.02634	-1.34563	0.25482
ENSG00000121807	CCR2	4.29232	4.22425	4.32801	3.92578	0.0653441	3.94106	2.64406	4.28153	-3.11119	0.273057
ENSG00000204103	MAFB	4.40196	3.62303	3.43823	3.63935	3.49304	2.97026	3.36755	3.82107	-1.36938	0.274407
ENSG00000132109	TRIM21	5.90205	5.2081	5.6052	5.27404	2.85436	5.38706	4.50515	5.57179	-2.09454	0.277918
ENSG00000110848	CD69	2.37659	2.34481	2.71806	3.1834	4.9408	2.19029	3.43816	2.47982	1.94307	0.303811
ENSG00000110324	IL10RA	5.33272	5.02772	4.89879	5.07411	4.0825	4.93565	4.69742	5.08641	-1.30948	0.310999
ENSG00000124762	CDKN1A	3.46728	2.5482	3.00582	3.17748	4.76479	3.13528	3.69252	3.0071	1.60817	0.31585
ENSG00000205413	SAMD9	4.71621	3.91204	4.58543	4.08273	1.22095	4.39873	3.23414	4.40456	-2.25078	0.32377
ENSG00000170458	CD14	8.00343	7.31934	7.60492	7.41986	4.3871	7.61865	6.4752	7.64256	-2.24601	0.334303
ENSG00000135899	SP110	2.25628	1.87597	1.97899	1.78058	0.0447358	2.14681	1.32404	2.03708	-1.63925	0.339606
ENSG00000155366	RHOC	2.28689	2.42911	2.39555	2.53806	2.59332	2.29455	2.47531	2.37052	1.07534	0.359429
ENSG00000166750	SLFN5	3.92164	4.36512	4.42098	4.34738	1.22437	4.06533	3.21236	4.23591	-2.03292	0.368076
ENSG00000163568	AIM2	3.17124	2.39746	2.48606	2.87531	0	2.48044	1.78525	2.68492	-1.86564	0.389283
ENSG00000106785	TRIM14	3.54441	3.37317	3.309	3.66875	1.5737	3.23828	2.82691	3.40886	-1.49687	0.416395
ENSG00000131203	IDO1	1.03242	0.305927	0.584663	0.698925	1.06167	0.800136	0.853575	0.641003	1.15875	0.421541
ENSG00000204592	HLA-E	10.6967	9.98033	10.6143	10.5637	8.86123	10.355	9.92667	10.4304	-1.4179	0.435505
ENSG00000069869	NEDD4	1.51236	1.17197	0.659035	1.06188	0.597762	0.97452	0.878054	1.11445	-1.17805	0.454902
ENSG00000234745	HLA-B	10.58	9.93753	10.5614	10.493	9.22317	10.3422	10.0195	10.3597	-1.26594	0.494201
ENSG00000111801	BTN3A3	3.76547	3.6045	3.89765	4.0721	1.6751	3.90411	3.21711	3.75587	-1.45273	0.526305
ENSG00000130303	BST2	6.94296	6.39183	6.81921	7.02881	6.77848	6.70369	6.83699	6.718	1.08598	0.572305
ENSG00000178950	GAK	3.21183	3.21172	3.37007	3.47503	2.07185	3.42278	2.98989	3.26454	-1.2097	0.584407
ENSG00000198821	CD247	4.74569	5.15998	5.47034	5.53411	4.32925	4.82227	4.89521	5.12534	-1.17294	0.602749
ENSG00000240065	PSMB9	6.03021	5.62967	6.1648	6.27544	4.18147	6.26462	5.57385	5.94156	-1.29031	0.633932
ENSG00000155363	MOV10	2.59959	2.58353	2.7277	2.81057	1.96218	2.72458	2.49911	2.63694	-1.10025	0.64072
ENSG00000184557	SOCS3	4.87362	4.37048	4.49438	3.37436	5.87134	3.26901	4.17157	4.57949	-1.32677	0.661363
ENSG00000243811	APOBEC3D	2.58426	2.63364	2.86465	3.37264	0.140052	3.12628	2.21299	2.69418	-1.39589	0.668371
ENSG00000188290	HES4	1.47595	0.832568	0.803803	0.693717	0.762305	1.28772	0.914581	1.03744	-1.08889	0.692317
ENSG00000168209	DDIT4	1.84287	1.73144	1.92556	1.37995	4.47662	1.02171	2.29276	1.83329	1.37503	0.697169
ENSG00000140464	PML	2.95119	2.24142	2.60142	3.05665	1.09142	2.93373	2.3606	2.59801	-1.17887	0.740162
ENSG00000168394	TAP1	6.00334	5.40227	5.89176	6.25269	4.42795	6.06713	5.58259	5.76579	-1.1354	0.778358
ENSG00000111335	OAS2	4.70445	3.62981	4.42276	4.88471	1.79836	5.08305	3.92204	4.25234	-1.25728	0.781034
ENSG00000120129	DUSP1	8.98536	7.04149	7.06	7.39347	7.69865	7.43187	7.508	7.69561	-1.13888	0.787826
ENSG00000107262	BAG1	3.97416	4.32499	3.43029	3.4171	3.84524	4.19373	3.81869	3.90981	-1.0652	0.80405
ENSG00000204525	HLA-C	11.2486	10.1705	10.7801	10.6782	10.1973	11.0265	10.634	10.7331	-1.07108	0.813849
ENSG00000244509	APOBEC3C	4.18227	4.24964	4.86587	5.82012	3.24342	4.79479	4.61944	4.43259	1.13827	0.822439
ENSG00000171223	JUNB	9.15015	7.49817	7.71514	8.53624	7.71904	8.50912	8.2548	8.12115	1.09706	0.830066
ENSG00000100600	LGMN	1.15579	0.718407	1.43341	1.89707	0.166066	1.56453	1.20922	1.10254	1.07675	0.860575
ENSG00000172534	HCFC1	3.07082	3.17386	3.21911	4.00623	1.66044	3.40967	3.02545	3.1546	-1.09365	0.863609
ENSG00000168961	LGALS9	4.48965	3.74053	4.0922	4.3988	2.98078	4.67826	4.01928	4.10746	-1.06303	0.884201
ENSG00000185745	IFIT1	6.14217	2.96585	4.91469	4.6511	3.1872	5.72958	4.52263	4.67424	-1.11081	0.904157
ENSG00000171631	P2RY6	0.622479	0.0902819	0.15623	0.56781	0.0463192	0.328819	0.314316	0.289664	1.01723	0.918146
ENSG00000111331	OAS3	5.25694	2.95356	4.0934	4.48537	2.45026	5.0444	3.99334	4.1013	-1.0777	0.921665
ENSG00000168062	BATF2	2.77517	1.65476	2.36287	2.9752	1.60284	2.28599	2.28801	2.26427	1.01659	0.965357
ENSG00000164053	TREX1	0	0	0	0	0	0	0	0	NA	NA
ENSG00000162290	DCP1A	NA	NA	NA	NA	NA	NA	NA	NA	NA	NA
